# Supplementary material for: Assessing the Suitability of CHA2DS2-VASc for Predicting Adverse Limb Events and Cardiovascular Outcomes in Peripheral Artery Disease Patients with Percutaneous Transluminal Angioplasty: A Retrospective Cohort Study
Source: Biomedicines. 2024 Jun 20;12(6):1374. doi: 10.3390/biomedicines12061374 (PMC11202305; doi:10.3390/biomedicines12061374)
Supplement: Supplementary file 1 [file biomedicines-12-01374-s001.zip]

Archive with 2 entries (2 files):
- Supplementary Materials.pdf
- Tables S10.xlsx
