# Supplementary material for: Assessing the Suitability of CHA2DS2-VASc for Predicting Adverse Limb Events and Cardiovascular Outcomes in Peripheral Artery Disease Patients with Percutaneous Transluminal Angioplasty: A Retrospective Cohort Study
Source: Biomedicines. 2024 Jun 20;12(6):1374. doi: 10.3390/biomedicines12061374 (PMC11202305; doi:10.3390/biomedicines12061374)
Supplement: Supplementary file 1 [file biomedicines-12-01374-s001.zip › Tables S10.xlsx]

## Sheet: Sheet1
Serial No.	Target Vessel	Stenosis
1	Target Vessel PTA	0.9
2	Target Vessel PTA	0.9
3	Target Vessel PTA	90%
4	Target Vessel PTA	90%
9	Target Vessel PTA	90%
11	Target Vessel PTA	100%
12	Target Vessel PTA	80%
13	Target Vessel PTA	80%
14	Target Vessel PTA	90%
15	Target Vessel PTA	100%
16	Target Vessel PTA	100%
17	Target Vessel PTA	90%
18	Target Vessel PTA	99%
19	Target Vessel PTA	90%
20	Target Vessel PTA	100%
21	Target vessel Popliteal	0.9
22	Target Vessel PTA + Tibiofibular TP trunk	90%
23	Target Vessel PTA	95%
24	Target Vessel PTA	75%
25	Target Vessel PTA	100%
26	Target Vessel PTA	100%
27	Target Vessel PTA	75%
28	Target Vessel PTA	90%
31	Target Vessel SFA	95%
33	Target Vessel SFA	90%
36	Target Vessel SFA	100%
37	Target Vessel SFA	90%
38	Target Vessel PTA	90%
39	Target Vessel PTA	90%
40	Target Vessel SFA	1
41	Target Vessel PTA	95%
42	Target Vessel PTA	99%
43	Target Vessel PTA	70%
44	Target Vessel PTA	85%
45	Target Vessel ATA	1
46	Target Vessel ATA	0.9
47	Target Vessel PTA	75%
48	Target Vessel PTA	95%
49	Target Vessel PTA	100%
50	Target Vessel Popliteal	0.9
51	Target Vessel PTA	90%
52	Target Vessel PTA	90%
53	Target Vessel ATA	90%
54	Target Vessel SFA	90%
55	Target Vessel ATA	90%
56	Target Vessel PTA	80%
57	Target Vessel PTA	80%
58	Target Vessel SFA	100%
59	Target Vessel SFA	100%
60	Target Vessel SFA	70%
61	Target Vessel SFA	70%
62	Target Vessel SFA	70%
63	Target Vessel SFA	95%
64	Target Vessel PTA	90%
65	Target Vessel PTA	90%
66	Target Vessel PTA	90%
67	Target Vessel ATA	100%
68	Target Vessel PTA	100%
69	Target Vessel PTA	80%
70	Target Vessel PTA	90%
71	Target Vessel SFA	100%
72	Target Vessel PTA	90%
74	Target Vessel SFA	100%
75	Target Vessel SFA	100%
76	Target Vessel PTA	100%
77	Target Vessel PTA	70%
78	Target Vessel SFA	0.95
79	Target Vessel SFA	0.95
80	Target Vessel SFA	0.8
81	Target Vessel SFA	0.8
82	Target Vessel PTA	70%
83	Target Vessel PTA	70%
84	Target Vessel PTA	90%
85	Target Vessel PTA	99%
86	Target Vessel PTA	70%
87	Target Vessel PTA	70%
88	Target vessel-Peroneal artery	0.9
89	Target Vessel PTA	70%
90	Target Vessel ATA	0.8
91	Target Vessel PTA	100%
92	Target Vessel SFA	100%
93	Target Vessel SFA	0.7
94	Target Vessel SFA	0.8
95	Target Vessel PTA	100%
96	Target Vessel PTA	85%
97	Target Vessel ATA	1
98	Target Vessel Popliteal	0.8
99	Target Vessel PTA	90%
100	Target Vessel SFA	0.99
101	Target Vessel SFA	0.9
102	Target Vessel PTA	90%
103	Target Vessel SFA	0.95
104	Target Vessel PTA	70%
105	Target Vessel PTA	95%
106	Target Vessel SFA	70%
108	Target Vessel SFA	70%
109	Target Vessel SFA	80%
110	Target Vessel PTA	90%
111	Target Vessel SFA	0.7
112	Target Vessel PTA	70%
113	Target Vessel PTA	100%
115	Target Vessel SFA	80%
116	Target Vessel SFA	80%
117	Target Vessel SFA	99%
118	Target Vessel SFA	90%
119	Target Vessel ATA	90%
120	Target Vessel ATA	90%
121	Target Vessel SFA	70%
123	Target Vessel SFA	90%
125	Target Vessel SFA	90%
127	Target Vessel SFA	90%
128	Target Vessel SFA	80%
129	Target Vessel PTA	100%
130	Target Vessel SFA	1
131	Target Vessel Popliteal	0.9
132	Target Vessel PTA	70%
133	Target Vessel PTA	100%
134	Target Vessel PTA	80%
135	Target Vessel PTA	90%
136	Target Vessel PTA	80%
138	SFA+ATA+Popliteal	0.9
139	Target Vessel PTA	90%
140	Target Vessel SFA	90%
141	Target Vessel PTA	90%
142	Target Vessel ATA	0.9
143	Target Vessel PTA	90%
146	Target Vessel PTA	90%
147	Target Vessel SFA	90%
149	Target Vessel SFA	100%
150	Target Vessel SFA	90%
151	Target Vessel SFA	100%
152	Target Vessel ATA	0.8
154	Target Vessel SFA	100%
155	Target Vessel SFA	90%
156	Target Vessel PTA	90%
157	Target Vessel PTA	90%
158	Target Vessel SFA	90%
159	Target Vessel ATA	0%
160	Target Vessel SFA	100%
161	Target Vessel SFA	99%
162	Target Vessel ATA	0.9
164	Target Vessel SFA	95%
165	Target Vessel SFA	90%
168	Target Vessel PTA	90%
172	Target Vessel ATA	90%
173	Target Vessel SFA	100%
174	Target Vessel CFA	100%
175	Target Vessel CFA	100%
176	Target Vessel SFA	100%
177	Target Vessel PTA	80%
178	Target Vessel PTA	90%
179	Target Vessel PTA	90%
180	Target Vessel PTA	90%
181	Target Vessel PTA	90%
182	Target Vessel SFA	90%
183	Target Vessel SFA	90%
184	Target Vessel Popliteal	90%
185	Target Vessel PTA	80%
186	Target Vessel SFA	90%
187	Target Vessel PTA	90%
188	Target Vessel PTA	90%
189	Target Vessel PTA	90%
191	Target Vessel PTA	90%
192	Target Vessel ATA	100%
193	Target Vessel ATA	90%
194	Target Vessel Peroneal Artery	90%
195	Target Vessel CFA	0.9
196	Target Vessel PTA	90%
197	Target Vessel PTA	90%
198	Target Vessel PTA	90%
200	Target Vessel PTA	90%
201	Target Vessel PTA	90%
202	Target Vessel PTA	90%
203	Target Vessel ATA	0.9
204	Target Vessel PTA	90%
205	Target Vessel PTA	90%
206	Target Vessel PTA	100%
207	Target Vessel PTA	100%
208	Target Vessel SFA	0.9
210	Target Vessel PTA	90%
211	Target Vessel PTA	90%
212	Target Vessel SFA	90%
213	Target Vessel PTA	1
216	Target Vessel PTA	90%
217	Target Vessel Popliteal	90%
218	Target Vessel PTA	90%
220	Target Vessel PTA	90%
221	Target Vessel ATA	1
222	Target Vessel ATA	1
223	Target Vessel PTA	90%
224	Target Vessel Popliteal	90%
225	Target Vessel ATA	90%
226	Target Vessel PTA	90%
227	Target Vessel ATA	1
228	Target Vessel ATA	0.9
229	Target Vessel ATA	0.9
230	Target Vessel PTA	90%
231	Target Vessel ATA	1
232	Target Vessel Popliteal	0.8
233	Target Vessel PTA	80%
234	Target Vessel PTA	80%
235	ATA+SFA	0.8
236	Target Vessel PTA	80%
237	Target Vessel SFA	100%
238	Target Vessel ATA	0.8
239	Target Vessel ATA	0.8
242	Target Vessel Popliteal	0.9
243	Target Vessel SFA	100%
244	Target Vessel SFA	100%
245	Target Vessel PTA	90%
246	Target Vessel PTA	90%
247	Target Vessel PTA	80%
248	Target Vessel PTA	90%
249	Target Vessel PTA	90%
250	Target Vessel PTA	80%
251	Target Vessel PTA	90%
252	Target Vessel PTA	80%
253	Target Vessel PTA	90%
255	ATA+SFA	1
256	Target Vessel PTA	90%
257	Target Vessel PTA	90%
258	Target Vessel PTA	90%
259	Target Vessel PTA	90%
260	Target Vessel PTA	90%
261	Target Vessel ATA	1
262	Target Vessel ATA	1
264	Target Vessel PTA	80%
265	Target Vessel Popliteal	90%
267	Target Vessel PTA	0.9
268	Target Vessel PTA	0.9
269	Target Vessel PTA	90%
270	Target Vessel CFA	0.9
271	Target Vessel SFA	90%
272	Target Vessel SFA	90%
273	Target Vessel SFA	90%
274	Target Vessel SFA	90%
275	Target Vessel SFA	1
276	Target Vessel SFA	1
277	Target Vessel SFA	1
278	Target Vessel SFA	1
279	Target Vessel SFA	1
282	Target Vessel SFA	1
283	Target Vessel SFA	1
286	Target Vessel PTA	90%
287	Target Vessel SFA	90%
289	Target Vessel SFA	90%
291	Target Vessel SFA	1
292	Target Vessel PTA	90%
293	Target Vessel SFA	1
294	Target Vessel ATA	0.9
295	Target Vessel PTA	98%
296	Target Vessel PTA	85%
297	Target Vessel SFA	0.9
301	Target Vessel PTA	98%
302	Target Vessel PTA	85%
303	Target Vessel PTA	0.98
304	Target Vessel ATA	0.9
306	Target Vessel ATA	0.9
307	Target Vessel CFA	0.9
308	Target Vessel SFA	0.99
309	Target Vessel SFA	0.9
310	Target Vessel SFA	0.9
311	Target Vessel PTA	90%
312	Target Vessel PTA	90%
315	Target Vessel CFA	90%
316	Target Vessel CFA	90%
323	Target Vessel DPA	0.9
324	Target Vessel PTA	80%
328	Target Vessel PTA	80%
330	Target Vessel ATA	0.9
331	Target Vessel ATA	0.9
332	Target Vessel ATA	0.9
333	Target Vessel PTA	90%
334	Target Vessel SFA	1
335	Target Vessel SFA	1
336	Target Vessel PTA	90%
337	Target Vessel SFA	0.9
338	Target Vessel PTA	80%
339	Target Vessel SFA	80%
340	Target Vessel SFA	100%
341	Target Vessel SFA	80%
342	Target Vessel SFA	90%
343	Target Vessel SFA	0.9
344	Target Vessel PTA	90%
345	Target Vessel ATA	1
346	Target Vessel PTA	80%
347	Target Vessel ATA	0.9
348	Target Vessel SFA	0.9
349	Target Vessel CFA	1
350	Target Vessel SFA	0.9
351	Target Vessel ATA	0.8
352	Target Vessel ATA	0.9
353	Target Vessel ATA	1
354	Target Vessel PTA	80%
355	Target Vessel SFA	0.8
357	Target Vessel ATA	0.9
359	Target Vessel ATA	0.9
361	Target Vessel ATA	0.9
364	Target Vessel SFA	0.8
365	Target Vessel SFA	0.9
369	Target Vessel SFA	0.8
370	Target Vessel PTA	0.8
371	Target Vessel ATA	0.9
372	Target Vessel SFA	0.9
373	Target Vessel SFA	0.7
375	Target Vessel SFA	0.7
376	Target Vessel PTA	80%
380	Target Vessel PTA	80%
381	Target Vessel PTA	80%
382	Target Vessel PTA	80%
384	Target Vessel SFA	0.9
385	Target Vessel SFA	0.9
388	Target Vessel SFA	100%
390	Target Vessel SFA	100%
391	Target Vessel SFA	98%
392	Target Vessel SFA	100%
393	Target Vessel ATA	0.9
394	Target Vessel PTA	80%
395	Target Vessel PTA	80%
396	Target Vessel PTA	90%
397	Target Vessel PTA	90%
398	Target Vessel PTA	0.9
399	Target Vessel SFA	100%
401	Target Vessel SFA	0.9
402	Target Vessel SFA	100%
403	Target Vessel SFA	90%
404	Target Vessel SFA	90%
405	Target Vessel SFA	0.9
406	Target Vessel PTA	80%
407	Target Vessel PTA	80%
408	Target Vessel SFA	80%
409	Target Vessel SFA	80%
410	Target Vessel PTA	90%
411	Target Vessel PTA	80%
412	Target Vessel PTA	80%
413	Target Vessel ATA	0.9
414	Target Vessel SFA	0.9
415	Target Vessel ATA	0.9
416	Target Vessel SFA	0.9
417	Target Vessel PTA	90%
419	Target vessel-Tibiofibular TP trunk	0.9
421	Target Vessel SFA	1
422	Target Vessel Popliteal	0.9
423	Target Vessel Popliteal	0.9
424	Target Vessel PTA	90%
426	Target Vessel ATA	0.9
428	Target Vessel PTA	90%
429	Target Vessel PTA	90%
430	Target Vessel PTA	90%
431	Target Vessel SFA	90%
432	Target Vessel SFA	75%
433	Target Vessel PTA	90%
434	Target Vessel PTA	90%
435	Target Vessel SFA	90%
436	Target Vessel SFA	90%
437	Target Vessel Peroneal Artery	90%
438	Target Vessel Popliteal	90%
439	Target Vessel SFA	90%
440	Target Vessel SFA	90%
441	Target Vessel PTA	90%
442	Target Vessel PTA	90%
443	Target Vessel PTA	90%
444	Target Vessel PTA	80%
445	Target Vessel PTA	80%
446	Target Vessel PTA	90%
447	Target Vessel SFA	90%
448	Target Vessel SFA	90%
449	Target Vessel Peroneal Artery	0.9
450	Target Vessel SFA	0.9
452	Target Vessel PTA	90%
453	Target Vessel SFA	90%
454	Target Vessel SFA	80%
455	Target Vessel SFA	90%
456	Target Vessel SFA	90%
457	Target Vessel SFA	90%
458	Target Vessel PTA	80%
459	Target Vessel PTA	80%
460	Target Vessel SFA	0.9
461	Target Vessel PTA	90%
462	Target Vessel SFA	0.9
463	Target Vessel SFA	0.9
464	Target Vessel ATA	0.9
465	Target Vessel SFA	0.9
466	Target Vessel SFA	0.9
467	Target Vessel SFA	0.9
468	Target Vessel PTA	90%
469	Target Vessel Peroneal Artery	0.9
470	Target Vessel SFA	0.9
471	Target Vessel SFA	0.9
472	Target Vessel SFA	0.9
473	Target Vessel SFA	0.9
474	Target Vessel Peroneal Artery	0.9
475	Target Vessel SFA	0.9
476	Target Vessel PTA	90%
477	Target Vessel ATA	0.9
478	Target Vessel SFA	1
479	Target Vessel ATA	0.9
480	Target Vessel PTA	80%
481	Target Vessel PTA	90%
482	Target Vessel ATA	0.8
483	Target Vessel SFA	0.9
484	Target Vessel SFA	0.9
485	Target Vessel SFA	0.9
486	Target Vessel PTA	80%
487	Target Vessel PTA	90%
488	Target Vessel PTA	90%
489	Target Vessel SFA	0.9
490	Target Vessel PTA	90%
491	Target Vessel SFA	90%
492	Target Vessel PTA	90%
493	Target Vessel PTA	90%
494	Target Vessel PTA	90%
495	Target Vessel PTA	90%
496	Target Vessel SFA	90%
497	Target Vessel PTA	90%
498	Target Vessel ATA	0.9
500	Target Vessel PTA	90%
501	Target Vessel ATA	0.9
502	Target Vessel PTA	80%
503	Target Vessel ATA	0.9
504	Target Vessel ATA	0.9
505	Target Vessel PTA	90%
506	Target Vessel DPA	0.8
507	Target Vessel DPA	0.8
508	Target Vessel DPA	0.9
509	Target Vessel PTA	90%
510	Target Vessel ATA	0.9
511	Target Vessel ATA	0.9
512	Target Vessel SFA	0.9
513	Target Vessel SFA	0.9
514	Target Vessel CFA	90%
515	Target Vessel SFA	90%
516	Target Vessel SFA	90%
517	Target Vessel SFA	90%
518	Target Vessel SFA	90%
519	Target Vessel SFA	100%
520	Target Vessel PTA	90%
521	Target Vessel PTA	90%
522	Target Vessel PTA	90%
523	Target Vessel PTA	90%
524	Target Vessel PTA	90%
525	Target Vessel SFA	90%
526	Target Vessel SFA	90%
527	Target Vessel SFA	90%
528	Target Vessel PTA	90%
529	Target Vessel ATA	0.9
530	Target Vessel ATA	0.9
531	Target Vessel SFA	0.9
532	Target Vessel SFA	0.9
533	Target Vessel SFA	0.9
534	Target Vessel SFA	0.9
535	Target Vessel SFA	0.9
536	Target Vessel SFA	0.9
537	Target Vessel SFA	0.9
538	Target Vessel SFA	0.9
539	Target Vessel SFA	0.9
540	Target Vessel SFA	0.9
541	Target Vessel SFA	0.9
542	Target Vessel SFA	0.9
543	Target Vessel SFA	0.9
544	Target Vessel PTA	90%
548	Target Vessel ATA	90%
549	Target Vessel ATA	90%
553	Target Vessel SFA	90%
555	Target Vessel SFA	90%
556	Target Vessel PTA	90%
557	Target Vessel ATA	0.9
558	Target Vessel ATA	0.9
566	Target Vessel PTA	90%
568	Target Vessel SFA	1
569	Target Vessel PTA	90%
570	Target vessel-Tibiofibular TP trunk	0.9
571	Target Vessel SFA	1
572	Target Vessel ATA	0.9
573	Target Vessel ATA	1
574	Target Vessel SFA	0.9
575	Target Vessel PTA	90%
576	Target Vessel SFA	1
577	Target Vessel SFA	1
578	Target Vessel PTA	90%
579	Target Vessel ATA	0.9
580	Target Vessel PTA	90%
581	Target Vessel SFA	1
582	Target Vessel PTA	90%
583	Target Vessel PTA	90%
584	Target Vessel PTA	90%
585	Target Vessel ATA	90%
586	Target Vessel PTA	90%
587	Target Vessel SFA	0.8
588	Target Vessel ATA	1
589	Target Vessel PTA	90%
590	Target Vessel SFA	1
591	Target Vessel SFA	0.9
592	Target Vessel PTA	90%
593	Target Vessel Peroneal Artery	1
594	Target Vessel ATA	0.9
595	Target Vessel PTA	90%
596	Target Vessel SFA	0.8
597	Target Vessel SFA	0.9
598	Target Vessel PTA	90%
599	Target Vessel PTA	90%
600	Target Vessel ATA	0.9
601	Target Vessel SFA	0.9
